# Supplementary material for: Effects of Understory or Overstory Removal on the Abundances of Soil Nematode Genera in a Eucalyptus Plantation
Source: Front Plant Sci. 2021 Jun 1;12:640299. doi: 10.3389/fpls.2021.640299 (PMC8204015; doi:10.3389/fpls.2021.640299)
Supplement: Supplementary file 1 [file Table_1.XLSX]

## Sheet: Table S1
Table S1. Nematode abundance (no. nematodes (100 g dry soil)−1; means ± SE, n = 3) in control (CK), understory removal (UR), tree removal (TR), and all-plant removal (PR) plots at 0-5 cm and 5-10 cm soil depths in six sampling events (T1-T6).
Genus a	Functional guild b	0-5cm soil depth																												5-10 cm soil depth
		Control							Understory removal							Tree removal							All-plant removal							Control							Understory removal							Overstory removal
		T1 c	T2	T3	T4	T5	T6		T1	T2	T3	T4	T5	T6		T1	T2	T3	T4	T5	T6		T1	T2	T3	T4	T5	T6		T1	T2	T3	T4	T5	T6		T1	T2	T3	T4	T5	T6		T1	T2	T3	T4	T5	T6
Diplogasteroides	Ba1	0±0	0±0	0±0	0±0	0±0	0±0		0±0	0±0	0±0	0±0	1±1	0±0		0±0	2.2±2.2	0±0	0±0	0±0	0±0		0±0	0±0	0±0	0±0	0±0	0±0		0±0	0±0	0±0	0±0	0±0	0±0		0±0	0±0	0±0	0±0	0±0	0±0		0±0	0±0	0±0	0±0	0±0	0±0
Diploscapter	Ba1	0±0	0±0	0±0	0±0	1.4±1.4	0±0		0±0	0±0	1.6±1.6	0±0	0±0	0±0		0±0	0±0	0±0	0±0	0±0	0±0		0±0	0.8±0.8	0±0	0±0	0±0	0±0		0±0	0±0	0±0	0±0	0±0	0±0		0±0	0±0	0±0	0±0	0±0	0±0		0±0	0±0	0±0	0±0	0±0	0±0
Panagrolaimus	Ba1	0±0	0±0	0±0	0±0	0±0	0±0		0±0	0±0	0±0	0±0	0±0	0±0		0±0	0±0	0±0	0±0	0±0	0±0		0±0	0±0	0±0	0±0	0±0	0±0		0±0	0±0	0±0	0±0	0±0	0±0		0±0	0±0	0±0	0±0	0±0	0±0		0±0	0±0	0±0	0±0	0±0	0±0
Protorhabditis	Ba1	21.4±12	3.6±3.6	18.5±15.7	26.9±9.9	75.7±60.3	50.4±5.2		21.4±12	54.8±36.2	12.6±3.4	12.7±3.4	15.7±6.6	66.1±44.5		18.1±5.1	14.9±9.6	17.2±10	10.9±6.3	17.1±8	79.5±25.5		18.1±5.1	31±23.4	4.3±2.2	7.2±1.3	11.3±7.9	1.2±1.2		1.6±0.8	8.9±7.5	3.4±3.4	6.7±0.9	39.1±19.7	3.3±2.2		1.6±0.8	10.2±6	0±0	4.1±4.1	8.8±6.3	3.8±1.9		6.4±3.2	15.2±5.1	0±0	4.9±3.6	4.2±1.7	8±4.1
Rhabditis	Ba1	0±0	0±0	0±0	0±0	0±0	0±0		0±0	0±0	1.4±1.4	0±0	0±0	0±0		0±0	0±0	0±0	1±1	0±0	0±0		0±0	0±0	1.5±1.5	0±0	0±0	0±0		0±0	0±0	0±0	0±0	1.9±1.9	0±0		0±0	0±0	0±0	0±0	0±0	0±0		0±0	0±0	0±0	1.7±1.7	0±0	0±0
Rhabditonema	Ba1	0±0	0±0	0±0	0±0	0±0	0±0		0±0	2±2	0±0	0±0	0±0	0±0		0±0	0±0	0±0	0±0	0±0	0±0		0±0	0.2±0.2	0±0	0.8±0.8	0±0	0±0		0±0	0±0	0±0	0±0	0±0	0.8±0.8		0±0	0±0	0±0	1.2±1.2	0±0	0±0		0±0	0±0	0±0	0±0	0±0	4.6±3.1
Acrobeloides	Ba2	28±12.9	63.8±18	35±11.2	72.3±39.5	99.8±12.2	51.2±16.5		28±12.9	80.4±19	49.2±17.6	17±8.8	46.9±26.2	69.6±30.3		32.5±8.8	66.8±52.3	32.4±13	51.2±24.6	77.8±26.2	211.5±96.2		32.5±8.8	65.1±28	60.3±24.8	60.3±19.5	34.4±11	27.5±7.4		5.8±4.6	41.1±3.3	16.1±5.9	20.1±7.4	127.6±85.3	5.8±2.1		5.8±4.6	23.7±13	16.2±14.9	16.3±9	25±11.1	29.9±16.8		2.9±2.9	37.5±15.4	20.5±3.8	30±5.9	27.2±13.5	39.1±8.2
Cephalobus	Ba2	1.3±1.3	3.8±3.8	5.6±4.2	5.8±4	5.9±5.9	0±0		1.3±1.3	2±2	4.4±2.2	0±0	5±5	0±0		2±2	0±0	3.9±2.7	0±0	0±0	13.4±13.4		2±2	0±0	8.5±5.4	1.5±1.5	0±0	0±0		0±0	0.8±0.8	1.5±1.5	3.3±2.2	1.9±1.9	0±0		0±0	0±0	7.2±7.2	0±0	0±0	0±0		0±0	0±0	2.6±1.5	0±0	0±0	0±0
Eucephalobus	Ba2	6.9±5	16.6±2.9	17.7±0.5	43.2±26.4	16.7±7.3	0±0		6.9±5	31.7±23.5	24.3±3.8	17±6.1	4.7±2.6	0±0		12.3±3.2	15.5±6.2	21.7±7.8	17.3±7.5	34.7±18.3	0±0		12.3±3.2	8.7±4.6	17.9±3.4	14.9±8.1	0.8±0.8	0±0		1.1±1.1	4.5±2.3	29.3±19.4	9.1±4.2	5.9±5.9	0±0		1.1±1.1	1.6±1.6	8.9±6.4	5.3±3.6	5.4±1.7	0±0		4.3±2.5	19.3±19.3	9.2±0.7	8.4±1.9	7.7±6.5	1.1±1.1
Heterocephalobus	Ba2	0±0	0±0	0±0	0±0	0±0	24.1±9.9		0±0	0±0	0±0	1.9±1.9	0±0	12.6±6.6		0±0	0±0	0±0	9.3±9.3	0±0	13.4±13.4		0±0	0±0	0±0	0±0	0±0	6.3±6.3		0±0	1.3±1.3	0±0	0.8±0.8	0±0	1.6±1.6		0±0	0±0	0±0	7.1±7.1	0±0	5.1±3.8		0±0	0±0	0±0	0±0	0±0	19.4±11.3
Metacrolobus	Ba2	5±3.2	2.8±1.6	6±3.6	5.8±4	1.4±1.4	0±0		5±3.2	0±0	0.8±0.8	0±0	1±1	0±0		2.2±1.1	2.5±2.1	3.1±3.1	1.7±1.7	0±0	0±0		2.2±1.1	0±0	0±0	0±0	0±0	0±0		0±0	0±0	0±0	0±0	3.1±1.7	0±0		0±0	0±0	0±0	0±0	0±0	0±0		0±0	1.6±1.6	1.8±0.9	0±0	0.8±0.8	0±0
Paracrobellus	Ba2	0±0	0±0	0±0	0±0	0±0	0±0		0±0	0±0	0±0	0±0	0±0	0±0		0±0	0±0	0±0	0±0	0±0	0±0		0±0	0±0	0±0	0±0	0±0	0±0		0±0	0±0	0±0	0±0	0±0	0±0		0±0	0±0	0±0	0±0	0±0	0±0		0±0	0±0	0±0	0±0	0±0	0±0
Plectus	Ba2	0±0	0.9±0.9	19.4±15.4	12±7.9	4.4±4.4	16.2±12.8		0±0	5.6±5.6	4.6±2.7	12.7±5.9	8.6±5.8	24.4±14.9		0±0	2.8±2	14.7±2.5	15.5±5.8	10.9±7	28.3±6.6		0±0	0.8±0.8	12.4±3	32.1±16.2	5±1.3	10.9±6.6		1.9±1	2.6±2.6	1.6±0.8	4.2±2.2	8.6±2.5	0±0		1.9±1	1.2±1.2	0±0	13.6±6.1	7.1±7.1	9±6.1		0±0	0.8±0.8	6.5±3.9	12.8±11.6	4.2±1.7	9.1±4.9
Tylocephalus	Ba2	0±0	0±0	0±0	4.5±4.5	0±0	0±0		0±0	0±0	0±0	0.8±0.8	0±0	0±0		1±1	0±0	0±0	0±0	0±0	0±0		1±1	0±0	0±0	0±0	0±0	0±0		0±0	0±0	0±0	1.7±1.7	0±0	0±0		0±0	0±0	0±0	0±0	0±0	0±0		0±0	0.8±0.8	0±0	0±0	0±0	0±0
Wilsonema	Ba2	0±0	5.5±4.2	8.2±5.5	13.1±9.5	7.5±7.5	38.8±22.2		0±0	17±12.7	7±5	4.7±3.6	0±0	20.4±15.8		6.9±5.4	8.5±6.1	17.6±12.1	2.3±2.3	2±2	0±0		6.9±5.4	4.3±1.1	13.9±4.6	4.9±4.9	0.8±0.8	15.8±10.4		0±0	6.2±4.9	0±0	8.6±4.9	5.5±1	0±0		0±0	16.9±15.4	2.4±1.4	8.4±5.3	1.4±1.4	2.7±1.6		0±0	2.7±1.4	2.7±2.7	1.3±1.3	0±0	2.2±2.2
Zeldia	Ba2	0±0	0±0	0±0	0±0	0±0	0±0		0±0	2±2	0±0	0±0	0±0	0±0		0±0	0±0	0±0	0±0	0±0	0±0		0±0	0±0	0±0	0±0	0±0	0±0		0±0	0±0	0±0	0±0	0±0	0±0		0±0	0±0	0±0	0±0	0±0	0±0		0±0	0±0	0±0	0±0	0±0	0±0
Metateratocephalus	Ba3	1.3±1.3	0±0	0±0	0±0	0±0	4.7±4.7		1.3±1.3	0±0	0±0	0±0	0±0	17.2±17.2		0±0	0±0	1.5±1.5	3.5±3.5	0±0	13.4±13.4		0±0	0±0	0±0	0±0	0±0	1.2±1.2		0±0	0±0	0±0	0±0	0±0	0±0		0±0	1.2±1.2	0±0	2.3±2.3	0±0	2.1±2.1		0±0	0±0	0±0	0±0	0±0	0±0
Microlaimus	Ba3	0±0	0±0	0±0	0±0	10.4±10.4	63.7±33.9		0±0	8.4±8.4	0±0	0±0	1±1	209.7±204.8		0±0	0±0	0±0	0±0	18.5±13	101±53.6		0±0	0±0	0±0	0±0	0±0	2.2±1.1		0±0	0±0	0±0	0±0	0±0	1.6±1.6		0±0	0±0	0±0	0±0	1.4±1.4	18.7±5.5		0±0	0±0	0±0	0±0	1.7±1.7	13.9±9.3
Paracyatholaimus	Ba3	0.8±0.8	16±6.6	0±0	0±0	0±0	45.1±18.9		0.8±0.8	15.5±7.4	0±0	0±0	0±0	144.1±134.4		1±1	12±4.2	0±0	0±0	0±0	39.9±7.1		1±1	28±27.7	0±0	0±0	0±0	37.9±27.1		3.3±3.3	13.9±7.4	0±0	0±0	0±0	5.8±0.7		3.3±3.3	13.9±6	0±0	0±0	0±0	6.3±6.3		0±0	16.9±11.4	0±0	0±0	0±0	2.2±2.2
Prismatolaimus	Ba3	21.4±15.7	5.4±3.1	26±14.4	173±119.8	13.4±8.3	234.4±135.2		21.4±15.7	20.9±15.3	10.9±1	52.2±40.5	13±5.1	106.3±36.8		10.1±2.6	1.9±0.9	6.1±1.9	67.8±40	21.2±8.8	226±90.7		10.1±2.6	6.2±3.5	23.1±11.5	35.1±18.3	8.5±1.7	25.2±12.9		0.8±0.8	4.8±1.4	3.2±1.6	21.9±12.4	21.3±7.2	11.7±3.7		0.8±0.8	5.3±1.4	0.7±0.7	13.8±4.3	8.6±1.9	41±11.3		0±0	14.7±11.9	1.8±0.9	13.8±5.6	6.7±0.8	34.7±21.3
Rhabdolaimus	Ba3	0±0	0±0	9.4±7.9	31.5±25.4	0±0	0±0		0±0	0±0	4.6±2.7	13.4±7.9	0±0	0±0		0±0	5.9±5.9	18.2±2.9	30.9±19.5	6.7±5.4	0±0		0±0	0.8±0.8	21.6±10.3	30±20.3	2.6±2.6	0±0		0±0	0±0	6.4±2	13.3±3.5	5.9±5.9	0±0		0±0	0±0	6.4±4	14.2±5.3	0±0	0±0		0±0	0±0	9.3±5.5	13.7±7.1	0±0	0±0
Alaimus	Ba4	0±0	1.9±1.9	3±1.8	4.1±2.2	9±6.9	0±0		0±0	6.5±5.2	1.6±1.6	5.2±0.3	5.1±2.9	0±0		1.3±1.3	2.8±2.4	3.1±3.1	0±0	9.8±4.4	0±0		1.3±1.3	1.5±0.7	3±3	5.4±4.3	6.8±1.8	0±0		0±0	0±0	0.8±0.8	4.9±2.8	0±0	0±0		0±0	1.2±1.2	0.7±0.7	0±0	2.2±1.2	0±0		0±0	6.4±6.4	1.8±1.8	1.3±1.3	3.4±2.2	0±0
Aphelenchoides	Fu2	31.4±17.8	14±4.2	54.7±32.6	143±73.3	47.5±32.8	41.6±3.4		31.4±17.8	42.9±8.9	57.1±9.4	26.1±15.1	28.6±11.8	73.4±41.2		2.2±1.1	16.9±7.1	39±15.4	39.6±12.7	38.9±14	129.5±97.3		2.2±1.1	29.2±20.7	46.4±10.4	41.9±16.1	26.7±17.8	62.3±28.4		0±0	20.3±5.2	16.9±7.3	12±6.8	18.1±8.7	1.6±0.8		0±0	12.5±8.5	11.2±4.8	27.9±6.2	5.8±2.9	13.9±9.2		0±0	18.4±10.1	20.5±11.2	25.3±17.6	6.7±5.4	22.9±14.8
Ditylenchus	Fu2	53.5±18.9	48.9±9.1	92.1±51.5	92.2±28.7	42.4±18.4	271.4±50		53.5±18.9	152.8±78.1	188.3±91	65.4±26.1	32.4±10.2	170.4±95.6		12.2±4.7	69.6±40.9	63.1±15.2	52.1±8.8	58.3±24.1	372.6±163.4		12.2±4.7	57±29.9	129±57.3	120±78.6	33.1±6.3	33.2±21		15.2±9.3	54.4±24.6	29.2±5.4	28±6.8	55.9±20.8	16.6±4.5		15.2±9.3	35.9±17.3	34.4±17.8	38.2±10.2	33.2±23.2	112.1±61.4		3.5±3.5	55±25.9	35.4±12.1	66.9±33.4	14.3±3	56.1±3.6
Filenchus	Fu2	49.7±28.5	11.1±8.4	10.8±2.5	45.5±12	47.6±33.4	364±212.5		49.7±28.5	48.1±26.1	44.3±28.1	40.6±9.8	23.7±9.6	140.7±29.6		15.6±6.1	14.1±10	30.4±12.7	95.4±18.3	29±8.1	232.2±85.9		15.6±6.1	39.3±28.6	65.1±24.5	70.6±47.7	24.4±7.8	12.9±6.4		3.6±2.1	21.2±13.6	15.3±10.5	31.2±10.2	39.3±14.1	11.7±4.2		3.6±2.1	16.1±6.2	13.7±12.5	29.7±13.8	12.2±4.3	72.8±21.3		1.4±1.4	42±27.9	17.7±4.9	35.8±8.8	15.1±2.4	54.7±21.8
Tylenchus	Fu2	0±0	0±0	0±0	0±0	2.9±2.9	27.6±27.6		0±0	0±0	0±0	0±0	0±0	4.8±4.8		0±0	0±0	0±0	0±0	2±2	0±0		0±0	0±0	0.7±0.7	0±0	1.6±1.6	0±0		1.1±1.1	0±0	0±0	0±0	0±0	0±0		1.1±1.1	0±0	0±0	0±0	0±0	0.9±0.9		0±0	0±0	0±0	0±0	0±0	0±0
Diphtherophora	Fu3	9.9±7.3	1.8±1.8	2±2	0±0	5.9±5.9	36.4±23.3		9.9±7.3	21.4±10.7	1.9±1.9	1.6±1.6	2.5±1.4	21.2±15.2		2.6±2.6	12.2±11	1.5±1.5	3.5±3.5	5.4±3.5	52.5±36.6		2.6±2.6	2.3±2	1.5±1.5	0±0	0±0	0±0		0±0	2.6±2.6	0.8±0.8	0.8±0.8	0±0	4.1±2.9		0±0	2.4±2.4	0±0	0±0	0±0	7.2±5.8		0±0	11.3±4.8	0.9±0.9	0±0	0.8±0.8	4.5±4.5
Dorylaimellus	Fu4	1.7±1.7	0.9±0.9	9.1±4.8	4.5±4.5	2.5±2.5	0±0		1.7±1.7	2±2	0.8±0.8	2.4±2.4	1±1	0±0		0±0	7.1±6.7	7.4±3.9	0±0	1.4±1.4	5.7±5.7		0±0	8.1±5.7	7.5±3.4	1.5±1.5	0.8±0.8	1.1±1.1		0±0	6.2±4.9	1.6±0.8	4.1±1.6	1.1±1.1	0±0		0±0	4.7±3.2	0.8±0.8	2.4±1.2	0±0	0±0		0±0	4±4	4.6±3.3	0.8±0.8	2.5±2.5	0±0
Leptonchus	Fu4	0±0	0±0	0±0	0±0	0±0	0±0		0±0	0±0	0±0	0±0	0±0	0±0		0±0	0±0	0±0	0±0	0±0	0±0		0±0	0±0	0±0	0±0	0±0	0±0		0±0	0±0	0±0	0±0	0±0	0±0		0±0	0±0	0±0	0±0	0±0	0±0		0±0	0±0	0±0	0±0	0.8±0.8	0±0
Tylencholaimellus	Fu4	0±0	0±0	0±0	0±0	0±0	0±0		0±0	0.8±0.8	0±0	0±0	0±0	0±0		0±0	0±0	0±0	0±0	0±0	0±0		0±0	0±0	0±0	0±0	0±0	0±0		0±0	0±0	0±0	0±0	0±0	0±0		0±0	6.1±6.1	0±0	0±0	0±0	6.3±6.3		0±0	0±0	0±0	0±0	0±0	0±0
Tylencholaimus	Fu4	4.6±3.3	0±0	2.8±2.8	1.2±1.2	0±0	25.7±13		4.6±3.3	1.7±1.7	1.9±1.9	3.9±3.9	0.8±0.8	13.4±7.4		5.3±3.6	7.1±6.7	0.8±0.8	3.5±3.5	2±2	117±85.1		5.3±3.6	2.1±2.1	5.9±2	0±0	0.8±0.8	0±0		0±0	1.3±1.3	4.2±2.2	1.7±0.8	1.1±1.1	0±0		0±0	2±1	0±0	0±0	0±0	2.8±2.8		3.5±3.5	0±0	0.9±0.9	1.3±1.3	0±0	0±0
Anguina	He2	0±0	0±0	0±0	0±0	0±0	0±0		0±0	0.8±0.8	3.9±3.9	0±0	0±0	0±0		0±0	0±0	0±0	0±0	0±0	0±0		0±0	0±0	0±0	0±0	0±0	0±0		0±0	0±0	0±0	0±0	0±0	0±0		0±0	0±0	0±0	0±0	0±0	0±0		0±0	0±0	0±0	0±0	0±0	0±0
Lelenchus	He2	3.2±1.6	3.8±3.8	0±0	5.8±4	0.9±0.9	49.4±38.1		3.2±1.6	0±0	0±0	3.4±2.1	3.4±1.7	3.2±3.2		0±0	0±0	0±0	11.5±5.1	0±0	4.5±4.5		0±0	0±0	1.5±1.5	5.6±0.9	3.3±0.7	6.7±0.4		0±0	0±0	0±0	1.6±0.8	1.1±1.1	5.9±5.9		0±0	3.7±1.8	0±0	2.4±1.2	0±0	7.4±4.1		0±0	0±0	0±0	0.8±0.8	0.8±0.8	1.1±1.1
Malenchus	He2	0±0	0±0	0±0	0±0	0±0	0±0		0±0	0±0	0±0	0±0	0±0	0±0		0±0	0±0	1.5±1.5	1.7±1.7	0±0	4.5±4.5		0±0	0±0	0±0	0±0	0.8±0.8	1.1±1.1		0±0	0.8±0.8	1.7±1.7	0±0	0±0	0±0		0±0	2.4±2.4	0±0	0±0	0±0	3±1.8		0±0	0±0	0±0	0.8±0.8	0±0	4.6±3.1
Paratylenchus	He2	0±0	0±0	0±0	18.3±18.3	0±0	0±0		0±0	0±0	0±0	0±0	0±0	0±0		0±0	0±0	0±0	0±0	0±0	0±0		0±0	0±0	0±0	0±0	0±0	0±0		0±0	0±0	0±0	8.9±8.9	0±0	0±0		0±0	0±0	0±0	0±0	0±0	0±0		0±0	0±0	0±0	0±0	0±0	0±0
Psilenchus	He2	0±0	0±0	0±0	0±0	0±0	0±0		0±0	0±0	0±0	0±0	0±0	0±0		0±0	0±0	0±0	0±0	0±0	0±0		0±0	0±0	2±2	0±0	0±0	0±0		0±0	0±0	0±0	0±0	1.1±1.1	0±0		0±0	0±0	0±0	0±0	0±0	0±0		0±0	0±0	0±0	0±0	0±0	0±0
Criconemella	He3	0±0	0.9±0.9	0±0	0±0	1.4±1.4	405.2±399.3		0±0	0±0	0±0	0±0	0±0	14.6±14.6		2±2	0.2±0.2	0±0	48.8±48.8	8.7±8.7	17.3±17.3		2±2	4.2±4.2	0±0	0±0	0.8±0.8	0±0		0±0	10.6±10.6	0±0	0±0	0±0	0±0		0±0	0±0	0±0	0±0	1.4±1.4	0.8±0.8		0±0	7.4±6	0±0	0.8±0.8	0±0	2.2±2.2
Helicotylenchus	He3	28.4±22.5	1.9±1.9	4.1±4.1	29.1±22.6	5±5	19.8±19.8		28.4±22.5	0±0	0±0	17.7±17.7	3.3±3.3	0±0		17.6±12.8	16±16	7.3±5.7	27.7±22.6	10±10	379.6±245.5		17.6±12.8	0.8±0.8	2.3±1.3	0±0	1.6±1.6	50.1±25.8		14±14	2.6±2.6	0±0	0.8±0.8	1.1±1.1	0±0		14±14	0±0	0.8±0.8	1.1±1.1	2.8±2.8	0±0		0±0	1.8±0.9	0±0	0.8±0.8	0±0	126±115.9
Heterodera	He3	0±0	0±0	0±0	0±0	13.4±13.4	47.8±38.3		0±0	0±0	0±0	0±0	0±0	15.1±7.7		0±0	0±0	0±0	0±0	0±0	5.7±5.7		0±0	0±0	0±0	0±0	0±0	0±0		0±0	0±0	0±0	0±0	0±0	1.6±1.6		0±0	0±0	0±0	0±0	0.8±0.8	4.8±4.8		0±0	0±0	0±0	0±0	0±0	1.1±1.1
Pratylenchus	He3	5±3.2	1.8±1.8	0.9±0.9	0±0	2.9±2.9	3.9±3.9		5±3.2	0.8±0.8	1.4±1.4	0±0	13.5±13.5	0±0		4.4±2.6	5.8±0.5	1±1	2.3±2.3	1.4±1.4	5.7±5.7		4.4±2.6	0.9±0.9	3.6±1.8	0±0	0.8±0.8	3.7±3.7		0±0	0.8±0.8	0±0	0±0	0±0	0±0		0±0	0±0	0±0	0±0	4.2±4.2	0±0		3.5±3.5	7.4±6	0±0	2.6±2.6	4.3±4.3	9.5±5.2
Rotylenchus	He3	9.3±9.3	0±0	0±0	0±0	2.5±2.5	27.6±27.6		9.3±9.3	0±0	0±0	0±0	3.3±3.3	8.1±8.1		0±0	1±1	0±0	0±0	0±0	0±0		0±0	0±0	0±0	0±0	0±0	0±0		0.8±0.8	0±0	0±0	0±0	1.9±1.9	0.8±0.8		0.8±0.8	0±0	0±0	0±0	0±0	0±0		0±0	6.4±6.4	0±0	0±0	0±0	0±0
Telotylenchoides	He3	0±0	0±0	0±0	0±0	0±0	3.9±3.9		0±0	0±0	0±0	0±0	0±0	0±0		0±0	0.5±0.5	0±0	4.6±4.6	11.6±11.6	75.1±75.1		0±0	0±0	0±0	0±0	0.8±0.8	4.4±4.4		0±0	0±0	0±0	0±0	0±0	0±0		0±0	0±0	0±0	0±0	0±0	0±0		0±0	0±0	0±0	0±0	0±0	2±2
Trichodorus	He4	0.8±0.8	0±0	0±0	0±0	4±2.1	2.3±2.3		0.8±0.8	5.6±5.6	0±0	1.6±1.6	1.7±1.7	38.4±38.4		1.1±1.1	2.2±2.2	0±0	1.7±1.7	0±0	13.6±13.6		1.1±1.1	0±0	0±0	2.4±2.4	0±0	0±0		0±0	0±0	0.8±0.8	0±0	0±0	0±0		0±0	1±1	0±0	1.2±1.2	0.8±0.8	4.3±4.3		0±0	7.4±6	0.9±0.9	0±0	0±0	8.1±6.5
Longidorus	He5	0±0	0±0	0±0	0±0	2.9±2.9	0±0		0±0	0±0	0±0	0±0	0.8±0.8	0±0		0±0	0±0	0±0	0±0	1.4±1.4	0±0		0±0	0±0	3.1±3.1	0±0	0±0	0±0		0±0	0±0	0±0	0±0	0±0	0±0		0±0	0±0	0±0	0±0	0.8±0.8	0±0		0±0	0±0	0±0	0±0	0±0	0±0
Xiphinema	He5	25±21.2	0±0	0±0	0±0	4.4±4.4	31.6±25.9		25±21.2	0±0	0±0	0.8±0.8	3.4±3.4	3.2±3.2		3.4±2	0±0	0±0	2.3±2.3	8±8	22.7±22.7		3.4±2	0±0	0±0	0±0	0.8±0.8	0±0		2.7±0.2	2.6±2.6	0±0	0±0	2.3±1.1	0±0		2.7±0.2	0±0	0±0	0±0	1.4±1.4	3.7±2.5		7.1±7.1	0±0	0±0	0.8±0.8	0.8±0.8	2±2
Epidorylaimus	Om4	0±0	0±0	0±0	1.2±1.2	4.4±4.4	6.3±3.4		0±0	0±0	0±0	1.6±1.6	0±0	0±0		0±0	4.5±4.5	0±0	4±2.1	0±0	20.6±10.5		0±0	0.7±0.7	0±0	7.4±7.4	0±0	0±0		1.1±1.1	0.8±0.8	0±0	0.8±0.8	0±0	2.4±2.4		1.1±1.1	4.9±4.9	0±0	0±0	0±0	0±0		0±0	0±0	0±0	1.3±1.3	0±0	1.1±1.1
Eudorylaimus	Om4	4.4±2.3	0±0	0±0	0±0	0±0	4.7±4.7		4.4±2.3	2.8±2.8	0±0	2.6±1.4	0.8±0.8	4±2.1		1±1	0±0	0±0	1±1	1.4±1.4	25±12.6		1±1	0.2±0.2	0±0	2.4±2.4	0±0	6.1±6.1		2.2±2.2	0±0	0±0	0.8±0.8	9.8±1.4	0±0		2.2±2.2	0±0	0.8±0.8	1.1±1.1	1.6±1.6	5.2±3.9		1.4±1.4	0±0	0±0	0±0	0.8±0.8	11.6±10
Microdorylaimus	Om4	0.8±0.8	0.9±0.9	0±0	3±3	2.5±2.5	15.1±7.5		0.8±0.8	0±0	0±0	0±0	1.6±1.6	17.2±17.2		1.1±1.1	0±0	0±0	0±0	0±0	53.8±53.8		1.1±1.1	0±0	0±0	0±0	2.5±2.5	4±4		0±0	0±0	0±0	0±0	1.1±1.1	0.8±0.8		0±0	0.8±0.8	0±0	0±0	0±0	0±0		0±0	0±0	0±0	0±0	0.8±0.8	1.1±1.1
Thonus	Om4	0±0	0±0	0±0	0±0	0±0	0±0		0±0	0±0	0±0	0±0	0.8±0.8	0±0		0±0	0±0	0±0	0±0	0±0	0±0		0±0	0±0	0±0	0±0	0.8±0.8	0±0		0±0	0±0	0±0	0±0	0±0	0±0		0±0	0±0	0±0	0±0	0±0	0±0		0±0	0±0	0±0	0±0	0±0	2±2
Actinolaimoides	Om5	0±0	0±0	0±0	0±0	0±0	41.6±3.4		0±0	0±0	0±0	0±0	0±0	15.8±5.4		0±0	0±0	0±0	0±0	0±0	77.1±23.4		0±0	0±0	0±0	0±0	0.8±0.8	14.3±4.2		0±0	0±0	0±0	0±0	0±0	6.6±4		0±0	0±0	0±0	0±0	0±0	16.1±7.8		0±0	0±0	0±0	0±0	0±0	51.1±48.1
Belondira	Om5	0±0	0±0	0±0	0±0	0±0	0±0		0±0	0±0	0±0	0±0	0±0	0±0		0±0	0±0	1.5±1.5	0±0	0±0	0±0		0±0	0±0	1.5±1.5	0±0	0±0	0±0		0±0	0±0	0±0	0±0	0±0	0±0		0±0	0±0	0±0	0±0	0±0	0±0		0±0	0±0	0±0	0±0	0±0	0±0
Chrysonema	Om5	2.7±2.7	0±0	0±0	1.5±1.5	5±5	0±0		2.7±2.7	2.8±2.8	1.4±1.4	1.8±0.9	2.5±1.4	0±0		1.1±1.1	9.1±9.1	0±0	0±0	0±0	5.7±5.7		1.1±1.1	2.1±2.1	1.5±1.5	0±0	0±0	5.7±1.3		0.8±0.8	2.7±1.6	0±0	0±0	3.1±1.7	0±0		0.8±0.8	1±1	0.8±0.8	1.6±1.6	1.4±1.4	3±1.8		0±0	2±2	1.8±0.9	5.7±2.4	0.8±0.8	10.5±10.5
Mesodorylaimus	Om5	0±0	0±0	0±0	0±0	0±0	27.6±27.6		0±0	0±0	0±0	0±0	0±0	0±0		0±0	0±0	0±0	0±0	0±0	0±0		0±0	0±0	0±0	1.5±1.5	0±0	0±0		0±0	0±0	0±0	0±0	0±0	0±0		0±0	0±0	0±0	0±0	0±0	0±0		0±0	0±0	0±0	0±0	0±0	0±0
Stenonchulus	Pr3	0±0	1.8±1.8	0±0	0±0	2.5±2.5	0±0		0±0	5.6±5.6	0±0	1.6±1.6	0.8±0.8	0±0		0±0	0±0	0±0	0±0	0±0	0±0		0±0	0±0	0±0	2.4±2.4	0.8±0.8	2.5±2.5		0±0	0±0	0.8±0.8	1.6±0.8	1.1±1.1	0±0		0±0	3±0.3	0±0	1.1±1.1	0±0	4.2±4.2		0±0	0±0	0±0	1.3±1.3	0.8±0.8	1.1±1.1
Tobrilus	Pr3	0±0	0±0	0±0	0±0	0±0	0±0		0±0	0±0	0±0	0±0	0±0	0±0		0±0	0±0	0±0	0±0	2±2	0±0		0±0	0±0	0±0	0±0	0±0	0±0		0±0	0±0	0±0	0±0	1.1±1.1	0±0		0±0	0±0	0±0	0±0	0±0	0±0		0±0	0±0	0±0	0±0	0±0	0±0
Trischistoma	Pr3	0±0	0±0	0±0	0±0	0±0	3.9±3.9		0±0	0±0	0±0	0±0	0±0	0±0		0±0	0±0	0±0	0±0	0±0	0±0		0±0	0.8±0.8	0±0	0±0	0.8±0.8	0±0		0±0	0±0	1.7±1.7	1.7±1.7	2.3±2.3	0±0		0±0	0±0	0±0	0±0	0±0	0.8±0.8		2.9±2.9	0±0	0±0	0.8±0.8	0±0	0±0
Clarkus	Pr4	0±0	0±0	6.2±6.2	0±0	0±0	0±0		0±0	0±0	0±0	0±0	1.6±1.6	0±0		0±0	0±0	0±0	0±0	0±0	0±0		0±0	0±0	0±0	0±0	0±0	0±0		0±0	0±0	0.8±0.8	0±0	0±0			0±0	0±0	0±0	0±0	0±0	0±0		0±0	0±0	0±0	0±0	0±0	0±0
Coomansus	Pr4	0±0	0±0	0±0	0±0	0±0	0±0		0±0	0±0	0±0	0±0	0±0	0±0		0±0	0±0	0±0	0±0	0±0	0±0		0±0	0±0	0±0	0±0	0±0	0±0		0±0	0±0	0±0	0±0	0±0	0±0		0±0	0±0	0±0	0±0	0±0	0±0		0±0	0±0	0±0	0±0	0.8±0.8	0±0
Iotonchus	Pr4	0±0	0±0	2±2	0±0	9.9±6.5	30±26.5		0±0	0±0	0±0	3.2±3.2	1±1	48.5±18.7		0±0	0.8±0.8	1±1	2.1±2.1	1.4±1.4	31.4±24.9		0±0	0±0	1.5±1.5	0±0	0±0	0±0		0±0	0±0	0±0	0±0	3.1±1.7	0±0		0±0	0±0	0±0	0±0	1.4±1.4	3.9±1.1		0±0	0±0	0±0	0±0	0±0	3.5±3.5
Mononchus	Pr4	10.7±3	0±0	0±0	0±0	0±0	0±0		10.7±3	2±2	0.8±0.8	0±0	0±0	0±0		2.3±2.3	1±1	0±0	0±0	0±0	0±0		2.3±2.3	2.3±2	0±0	0±0	0±0	0±0		0±0	1.8±1.8	1.6±1.6	0.8±0.8	0±0	0±0		0±0	3.2±2.1	2.4±2.4	1.6±1.6	0±0	0±0		0±0	1±1	0±0	0±0	0±0	0±0
Aprocelaimellus	Pr5	0.8±0.8	0±0	0±0	0±0	2.5±2.5	2.3±2.3		0.8±0.8	0±0	0±0	0±0	0±0	0±0		0±0	0±0	0±0	0±0	0±0	0±0		0±0	0±0	0±0	0±0	0±0	0±0		0±0	0±0	0±0	0±0	2.3±1.1	0±0		0±0	0±0	1.7±1.7	0±0	0±0	0±0		0±0	0±0	0±0	0±0	0.8±0.8	0±0
Paractinolaimus	Pr5	0±0	0±0	0±0	0±0	0±0	0±0		0±0	0±0	0±0	0±0	0±0	0±0		0±0	0±0	0.8±0.8	0±0	0±0	0±0		0±0	0±0	0±0	0±0	0±0	0±0		0±0	0±0	0±0	0±0	0±0	0±0		0±0	0±0	0±0	0±0	0±0	0±0		0±0	0±0	0±0	0±0	0±0	0±0
a Repeated measure ANOVA revealed no significant treatment effect on each neamtode genera at each soil depth during the study.
b Functional guild designation is the composite of trophic group and cp value: Ba, bacterivore; Fu, fungivore; Pr, predator; Om, omnivore; He, herbivore.
c T1-T6 are 10 days before and 8, 37, 162, 258, and 379 days after vegetation removal treatments were applied, respectively.
